# Supplementary material for: Crosstalk between Yeast Cell Plasma Membrane Ergosterol Content and Cell Wall Stiffness under Acetic Acid Stress Involving Pdr18
Source: J Fungi (Basel). 2022 Jan 21;8(2):103. doi: 10.3390/jof8020103 (PMC8880318; doi:10.3390/jof8020103)
Supplement: Supplementary file 1 [file jof-08-00103-s001.zip]

Archive with 1 entries (1 files):
- jof-1554510-supplementary.pdf
